# Supplementary material for: A Longitudinal Study with a Laser Methane Detector (LMD) Highlighting Lactation Cycle-Related Differences in Methane Emissions from Dairy Cows
Source: Animals (Basel). 2023 Mar 8;13(6):974. doi: 10.3390/ani13060974 (PMC10044636; doi:10.3390/ani13060974)
Supplement: Supplementary file 1 [file animals-13-00974-s001.zip]

Archive with 1 entries (1 files):
- animals-2231710-SI.pdf
